# Supplementary material for: The contribution of nitrogen deposition to the eutrophication signal in understorey plant communities of European forests
Source: Ecol Evol. 2016 Dec 18;7(1):214–27. doi: 10.1002/ece3.2485 (PMC5215267; doi:10.1002/ece3.2485)
Supplement: Supplementary file 1 [file ECE3-7-214-s001.xlsx]

## Sheet: App1
		Appendix 1: numbers of plots per country with vegetation data for at least one point in time
		Country	Number of plots
		Poland	148
		France	100
		Sweden	98
		Germany	85
		Spain	53
		Finland	33
		Italy	31
		Denmark	22
		Belgium	21
		Austria	20
		Switzerland	16
		Hungary	16
		Czech Republic	15
		Netherlands	14
		Norway	13
		Portugal	12
		Slovenia	11
		United Kingdom	10
		Estonia	9
		Ireland	9
		Lithuania	9
		Slovak Republic	8
		Romania	7
		Greece	4
		Cyprus	4
		Bulgaria	3
		Latvia	3
		Luxembourg	2
		SUM	776

## Sheet: App2
		Appendix 2: number of relevés per plot
		Number of relevés	Number of plots
		1	378
		2	159
		3	150
		4	37
		5	13
		6	11
		7	17
		8	11
		SUM	776

## Sheet: App3
			Appendix 3: interval between the first and last relevé per plot (0=only one relevé)
			Interval (years)	Number of plots
			0	378
			1	24
			2	10
			3	20
			4	33
			5	104
			6	24				144
			7	50				350
			8	5				40
			9	5				45
			10	94				940
			11	29				319
								8.87923	gewogen gemiddelde interval

## Sheet: App4
		Appendix 4: treatment of species data.
		If there were data from more than one subplot at a given date, the subplots were combined by taking the average cover per species. If there were data from more than one date within a single year, these were combined by taking the maximum cover per species over all these dates. Species with cover percentages < 0.005% (possibly after averaging over subplots) were left out of consideration, as were …
		code	species name
		Abiesalb	Abies alba
		Abiescep	Abies cephalonica
		Abiesgra	Abies grandis
		Abiesneb	Abies nebrodensis
		Abiespro	Abies procera
		Abiessib	Abies sibirica
		Acacidea	Acacia dealbata
		Acer cam	Acer campestre
		Acer mon	Acer monspessulanum
		Acer neg	Acer negundo
		Acer obt	Acer obtusatum
		Acer opa	Acer opalus
		Acer pla	Acer platanoides
		Acer pse	Acer pseudoplatanus
		Acer tat	Acer tataricum
		Acer lob	Acer lobelii
		Aconilyc	Aconitum lycoctonum
		Aconinap	Aconitum napellus
		Actaespi	Actaea spicata
		Adenocom	Adenocarpus complicatus
		Agrimeup	Agrimonia eupatoria
		Agrimpro	Agrimonia procera
		Ailanalt	Ailanthus altissima
		Alchevul	Alchemilla acutiloba
		Alchealp	Alchemilla alpina
		Alchevul	Alchemilla coriacea
		Alchevul	Alchemilla glabra
		Alchevul	Alchemilla glaucescens
		Alchevul	Alchemilla plicatula
		Alchevul	Alchemilla saxatilis
		Alchevul	Alchemilla xanthochlora
		Alliapet	Alliaria petiolata
		Alnuscor	Alnus cordata
		Alnusglu	Alnus glutinosa
		Alnusinc	Alnus incana
		Alnusvir	Alnus viridis
		Alyssaly	Alyssum alyssoides
		Alyssmin	Alyssum minutum
		Alyssmis	Alyssum minus
		Alyssser	Alyssum serpyllifolium
		Amelalam	Amelanchier grandiflora
		Amelaova	Amelanchier ovalis
		Amorpfru	Amorpha fruticosa
		Anemoape	Anemone apennina
		Anemonem	Anemone nemorosa
		Anemopal	Anemone palmata
		Anemoran	Anemone ranunculoides
		Anemotri	Anemone trifolia
		Anogrlep	Anogramma leptophylla
		Anthycyt	Anthyllis cytisoides
		Anthyher	Anthyllis hermanniae
		Anthylot	Anthyllis lotoides
		Anthytet	Anthyllis tetraphylla
		Anthyvul	Anthyllis vulneraria
		Aphanmic	Aphanes microcarpa
		Aquilalp	Aquilegia alpina
		Aquilatr	Aquilegia atrata
		Aquilvul	Aquilegia vulgaris
		Arabibra	Arabis brassica
		Arabicil	Arabis ciliata
		Arabicol	Arabis collina
		Arabigla	Arabis glabra
		Arabihir	Arabis hirsuta
		Arabitha	Arabidopsis thaliana
		Arabitur	Arabis turrita
		Arabiver	Arabis verna
		Arceuoxy	Arceuthobium oxycedri
		Aremoagr	Aremonia agrimonoides
		Arenamon	Arenaria montana
		Arenaser	Arenaria serpyllifolia
		Argyrzan	Argyrolobium zanonii
		Aristbae	Aristolochia baetica
		Aristcle	Aristolochia clematitis
		Aristelo	Aristolochia elongata
		Aristlut	Aristolochia lutea
		Aristpal	Aristolochia pallida
		Aristpau	Aristolochia paucinervis
		Aristpis	Aristolochia pistolochia
		Aristrot	Aristolochia rotunda
		Aruncdio	Aruncus dioicus
		Asarueur	Asarum europaeum
		Aspleadi	Asplenium adiantum-nigrum
		Asplecet	Asplenium ceterach
		Asplefis	Asplenium fissum
		Asplefon	Asplenium fontanum
		Aspleobo	Asplenium obovatum
		Aspleono	Asplenium onopteris
		Asplerut	Asplenium ruta-muraria
		Asplesco	Asplenium scolopendrium
		Asplesep	Asplenium septentrionale
		Aspletri	Asplenium trichomanes
		Aspletrr	Asplenium trichomanes-ramosum
		Astraalp	Astragalus alpinus
		Astracic	Astragalus cicer
		Astragly	Astragalus glycyphyllos
		Astrahis	Astragalus hispanicus
		Astrainc	Astragalus incanus
		Astralus	Astragalus lusitanicus
		Astramon	Astragalus monspessulanus
		Astraono	Astragalus onobrychis
		Athyrdis	Athyrium distentifolium
		Athyrfil	Athyrium filix-femina
		Berbecre	Berberis cretica
		Berbevul	Berberis vulgaris
		Berteinc	Berteroa incana
		Betulnan	Betula nana
		Betulpen	Betula pendula
		Betulpub	Betula pubescens
		Biscuaur	Biscutella auriculata
		Biscudid	Biscutella didyma
		Bisculae	Biscutella laevigata
		Bisculyr	Biscutella lyrata
		Biscuval	Biscutella valentina
		Biserpel	Biserrula pelecinus
		Blechspi	Blechnum spicant
		Botrylun	Botrychium lunaria
		Brassbar	Brassica barrelieri
		Bufonper	Bufonia perennis
		Calicspi	Calicotome spinosa
		Calthpal	Caltha palustris
		Cannasat	Cannabis sativa
		Cappaspi	Capparis spinosa
		Capsebur	Capsella bursa-pastoris
		Cardaama	Cardamine amara
		Cardaare	Cardaminopsis arenosa
		Cardabul	Cardamine bulbifera
		Cardache	Cardamine chelidonia
		Cardadra	Cardaria draba
		Cardaenn	Cardamine enneaphyllos
		Cardafle	Cardamine flexuosa
		Cardagla	Cardamine glanduligera
		Cardagra	Cardamine graeca
		Cardahal	Cardaminopsis halleri
		Cardahep	Cardamine heptaphylla
		Cardahir	Cardamine hirsuta
		Cardaimp	Cardamine impatiens
		Cardakit	Cardamine kitaibelii
		Cardamon	Cardamine monteluccii
		Cardapen	Cardamine pentaphyllos
		Cardapra	Cardamine pratensis
		Cardatri	Cardamine trifolia
		Carpibet	Carpinus betulus
		Castasat	Castanea sativa
		Cerasarv	Cerastium arvense
		Cerasbra	Cerastium brachypetalum
		Cerascer	Cerastium cerastoides
		Cerasfon	Cerastium fontanum
		Cerasglo	Cerastium glomeratum
		Cerasgra	Cerastium gracile
		Cerasill	Cerastium illyricum
		Ceraspum	Cerastium pumilum
		Cerassyl	Cerastium sylvaticum
		Ceratcla	Ceratocapnos claviculata
		Cercisil	Cercis siliquastrum
		Chamaaus	Chamaecytisus austriacus
		Chamacil	Chamaecytisus ciliatus
		Chamahir	Chamaecytisus hirsutus
		Chamalaw	Chamaecyparis lawsoniana
		Chamarat	Chamaecytisus ratisbonensis
		Chamasag	Chamaespartium sagittale
		Chamasup	Chamaecytisus supinus
		Chamatri	Chamaespartium tridentatum
		Cheilmad	Cheilanthes maderensis
		Chelimaj	Chelidonium majus
		Chenoalb	Chenopodium album
		Chenobon	Chenopodium bonus-henricus
		Chenoche	Chenopodium chenopodioides
		Chenohyb	Chenopodium hybridum
		Chrysalt	Chrysosplenium alternifolium
		Chrysopp	Chrysosplenium oppositifolium
		Clemaalp	Clematis alpina
		Clemafla	Clematis flammula
		Clemarec	Clematis recta
		Clemavit	Clematis vitalba
		Clemavtc	Clematis viticella
		Clypejon	Clypeola jonthlaspi
		Cneortri	Cneorum tricoccon
		Coincmon	Coincya monensis
		Colutarb	Colutea arborescens
		Coroneme	Coronilla emerus
		Coronmin	Coronilla minima
		Coronrep	Coronilla repanda
		Coronsco	Coronilla scorpioides
		Coronval	Coronilla valentina
		Coronvar	Coronilla varia
		Corrilit	Corrigiola litoralis
		Corydcav	Corydalis cava
		Corydsol	Corydalis solida
		Corylave	Corylus avellana
		Cotonhor	Cotoneaster horizontalis
		Cotonint	Cotoneaster integerrimus
		Cotonneb	Cotoneaster nebrodensis
		Cotonnig	Cotoneaster niger
		Cratacal	Crataegus calycina
		Cratalae	Crataegus laevigata
		Cratamac	Crataegus macrocarpa
		Cratamon	Crataegus monogyna
		Crataucr	Crataegus ucrainica
		Cryptcri	Cryptogramma crispa
		Cucubbac	Cucubalus baccifer
		Cystofra	Cystopteris fragilis
		Cystomon	Cystopteris montana
		Cytinhyp	Cytinus hypocistis
		Cytiscan	Cytisus cantabricus
		Cytisgra	Cytisus grandiflorus
		Cytismal	Cytisus malacitanus
		Cytismul	Cytisus multiflorus
		Cytispur	Cytisus purgans
		Cytisrev	Cytisus reverchonii
		Cytissco	Cytisus scoparius
		Cytisses	Cytisus sessilifolius
		Cytisstr	Cytisus striatus
		Cytisvil	Cytisus villosus
		Diantare	Dianthus arenarius
		Diantarm	Dianthus armeria
		Diantcar	Dianthus carthusianorum
		Diantmon	Dianthus monspessulanus
		Dictaalb	Dictamnus albus
		Diphacom	Diphasiastrum complanatum
		Diplocat	Diplotaxis catholica
		Dorychir	Dorycnium hirsutum
		Dorycpen	Dorycnium pentaphyllum
		Drabamur	Draba muralis
		Droserot	Drosera rotundifolia
		Dryopaff	Dryopteris affinis
		Dryopcar	Dryopteris carthusiana
		Dryopcri	Dryopteris cristata
		Dryopdil	Dryopteris dilatata
		Dryopexp	Dryopteris expansa
		Dryopfil	Dryopteris filix-mas
		Dryoprem	Dryopteris remota
		Ephedfra	Ephedra fragilis
		Equisarv	Equisetum arvense
		Equispal	Equisetum palustre
		Equispra	Equisetum pratense
		Equisram	Equisetum ramosissimum
		Equissyl	Equisetum sylvaticum
		Equistel	Equisetum telmateia
		Erinaant	Erinacea anthyllis
		Erodicic	Erodium cicutarium
		Erophver	Erophila verna
		Erucanas	Erucastrum nasturtiifolium
		Erysidif	Erysimum diffusum
		Erysinev	Erysimum nevadense
		Euphoamy	Euphorbia amygdaloides
		Euphocar	Euphorbia carniolica
		Euphocha	Euphorbia characias
		Euphocor	Euphorbia corallioides
		Euphocyp	Euphorbia cyparissias
		Euphodul	Euphorbia dulcis
		Euphoesu	Euphorbia esula
		Euphoexi	Euphorbia exigua
		Euphohel	Euphorbia helioscopia
		Euphohyb	Euphorbia hyberna
		Euphonic	Euphorbia nicaeensis
		Euphopep	Euphorbia peplus
		Euphopla	Euphorbia platyphyllos
		Euphopol	Euphorbia polygalifolia
		Euphoser	Euphorbia serrulata
		Fagussyl	Fagus sylvatica
		Fallocon	Fallopia convolvulus
		Fallodum	Fallopia dumetorum
		Filipulm	Filipendula ulmaria
		Filipvul	Filipendula vulgaris
		Fragamos	Fragaria moschata
		Fragaves	Fragaria vesca
		Fragavir	Fragaria viridis
		Fumaroff	Fumaria officinalis
		Fumarsch	Fumaria schleicheri
		Genisang	Genista anglica
		Genisfal	Genista falcata
		Genisflo	Genista florida
		Genisger	Genista germanica
		Genishir	Genista hirsuta
		Genishis	Genista hispanica
		Genispil	Genista pilosa
		Genissco	Genista scorpius
		Genistin	Genista tinctoria
		Genistou	Genista tournefortii
		Genistri	Genista triacanthos
		Genisumb	Genista umbellata
		Gerancol	Geranium columbinum
		Gerandis	Geranium dissectum
		Geranluc	Geranium lucidum
		Geranmol	Geranium molle
		Gerannod	Geranium nodosum
		Geranpha	Geranium phaeum
		Geranpur	Geranium purpureum
		Geranrob	Geranium robertianum
		Geransan	Geranium sanguineum
		Geransyl	Geranium sylvaticum
		Gerantub	Geranium tuberosum
		Geranver	Geranium versicolor
		Geum mon	Geum montanum
		Geum riv	Geum rivale
		Geum syl	Geum sylvaticum
		Geum urb	Geum urbanum
		Gleditri	Gleditsia triacanthos
		Gymnodry	Gymnocarpium dryopteris
		Gymnorob	Gymnocarpium robertianum
		Gypsofas	Gypsophila fastigiata
		Gypsorep	Gypsophila repens
		Helleboc	Helleborus bocconei
		Hellefoe	Helleborus foetidus
		Hellemul	Helleborus multifidus
		Hellenig	Helleborus niger
		Helleodo	Helleborus odorus
		Hellevir	Helleborus viridis
		Hepatnob	Hepatica nobilis
		Hernihir	Herniaria hirsuta
		Hernilus	Herniaria lusitanica
		Hespemat	Hesperis matronalis
		Hippocil	Hippocrepis ciliata
		Hippocom	Hippocrepis comosa
		Holosumb	Holosteum umbellatum
		Hornupet	Hornungia petraea
		Humullup	Humulus lupulus
		Hupersel	Huperzia selago
		Hymencir	Hymenocarpos circinnatus
		Ibericil	Iberis ciliata
		Ilex aqu	Ilex aquifolium
		Impatgla	Impatiens glandulifera
		Impatnol	Impatiens noli-tangere
		Impatpar	Impatiens parviflora
		Isopytha	Isopyrum thalictroides
		Juglareg	Juglans regia
		Junipcom	Juniperus communis
		Junipnav	Juniperus navicularis
		Junipoxy	Juniperus oxycedrus
		Junippho	Juniperus phoenicea
		Junipsab	Juniperus sabina
		Junipthu	Juniperus thurifera
		Kalidfol	Kalidium foliatum
		Laburalp	Laburnum alpinum
		Laburana	Laburnum anagyroides
		Larixdec	Larix decidua
		Larixkae	Larix kaempferi
		Lathyang	Lathyrus angulatus
		Lathyann	Lathyrus annuus
		Lathyaph	Lathyrus aphaca
		Lathylax	Lathyrus laxiflorus
		Lathymon	Lathyrus montanus
		Lathynig	Lathyrus niger
		Lathypal	Lathyrus palustris
		Lathypra	Lathyrus pratensis
		Lathysph	Lathyrus sphaericus
		Lathysyl	Lathyrus sylvestris
		Lathytub	Lathyrus tuberosus
		Lathyven	Lathyrus venetus
		Lathyver	Lathyrus vernus
		Lauruazo	Laurus azorica
		Laurunob	Laurus nobilis
		Lembonig	Lembotropis nigricans
		Lenserv	Lens ervoides
		Lepidcar	Lepidium cardamines
		Lepidhet	Lepidium heterophyllum
		Lepidhir	Lepidium hirtum
		Linumbie	Linum bienne
		Linumcat	Linum catharticum
		Linumnar	Linum narbonense
		Linumsuf	Linum suffruticosum
		Linumtri	Linum trigynum
		Loeflbae	Loeflingia baetica
		Lotusalp	Lotus alpinus
		Lotusang	Lotus angustissimus
		Lotuscon	Lotus conimbricensis
		Lotuscor	Lotus corniculatus
		Lotusdel	Lotus delortii
		Lotusgla	Lotus glareosus
		Lotusped	Lotus pedunculatus
		Lotussub	Lotus subbiflorus
		Lotusuli	Lotus uliginosus
		Lunarred	Lunaria rediviva
		Lupinang	Lupinus angustifolius
		Lupinlut	Lupinus luteus
		Lupinpol	Lupinus polyphyllus
		Lychncor	Lychnis coronaria
		Lychnflj	Lychnis flos-jovis
		Lychnflo	Lychnis flos-cuculi
		Lychnvis	Lychnis viscaria
		Lycopann	Lycopodium annotinum
		Lycopcla	Lycopodium clavatum
		Lygossph	Lygos sphaerocarpa
		Mahonaqu	Mahonia aquifolium
		Malcolac	Malcolmia lacera
		Malusdom	Malus domestica
		Malussyl	Malus sylvestris
		Mattestr	Matteuccia struthiopteris
		Mediclup	Medicago lupulina
		Medicmin	Medicago minima
		Medicpol	Medicago polymorpha
		Medicpra	Medicago praecox
		Medicsuf	Medicago suffruticosa
		Meliloff	Melilotus officinalis
		Mercuann	Mercurialis annua
		Mercuova	Mercurialis ovata
		Mercuper	Mercurialis perennis
		Mespiger	Mespilus germanica
		Minuahir	Minuartia hirsuta
		Minuahyb	Minuartia hybrida
		Minualar	Minuartia laricifolia
		Minuaver	Minuartia verna
		Moehrmus	Moehringia muscosa
		Moehrpen	Moehringia pentandra
		Moehrtri	Moehringia trinervia
		Moencere	Moenchia erecta
		Morusalb	Morus alba
		Myosoaqu	Myosoton aquaticum
		Myricfay	Myrica faya
		Neototor	Neotorularia torulosa
		Ononifru	Ononis fruticosa
		Ononinat	Ononis natrix
		Ononipus	Ononis pusilla
		Ononirec	Ononis reclinata
		Ononispi	Ononis spinosa
		Oreoplim	Oreopteris limbosperma
		Ornitcom	Ornithopus compressus
		Ornitper	Ornithopus perpusillus
		Ornitpin	Ornithopus pinnatus
		Osmunreg	Osmunda regalis
		Ostrycar	Ostrya carpinifolia
		Osyrialb	Osyris alba
		Oxaliace	Oxalis acetosella
		Paeonbro	Paeonia broteroi
		Paeonmas	Paeonia mascula
		Paeonoff	Paeonia officinalis
		Pariejud	Parietaria judaica
		Parnapal	Parnassia palustris
		Paroncym	Paronychia cymosa
		Perseind	Persea indica
		Petronan	Petrorhagia nanteuilii
		Petrovel	Petrorhagia velutina
		Phegocon	Phegopteris connectilis
		Philacor	Philadelphus coronarius
		Phytoame	Phytolacca americana
		Piceaabi	Picea abies
		Piceaori	Picea orientalis
		Piceapun	Picea pungens
		Piceasit	Picea sitchensis
		Pinuscan	Pinus canariensis
		Pinuscem	Pinus cembra
		Pinuscon	Pinus contorta
		Pinushal	Pinus halepensis
		Pinusmug	Pinus mugo
		Pinusnig	Pinus nigra
		Pinuspea	Pinus pinea
		Pinuspin	Pinus pinaster
		Pinusrad	Pinus radiata
		Pinusstr	Pinus strobus
		Pinussyl	Pinus sylvestris
		Pinusunc	Pinus uncinata
		Pistalen	Pistacia lentiscus
		Pistater	Pistacia terebinthus
		Polyctet	Polycarpon tetraphyllum
		Polygalp	Polygala alpestris
		Polygavi	Polygonum aviculare
		Polygbis	Polygonum bistorta
		Polygcal	Polygala calcarea
		Polygcha	Polygala chamaebuxus
		Polyghyd	Polygonum hydropiper
		Polyglon	Polygonum longipes
		Polygmic	Polygala microphylla
		Polygmin	Polygonum minus
		Polygmit	Polygonum mite
		Polygper	Polygonum persicaria
		Polygrup	Polygala rupestris
		Polygsco	Polygonum scoparium
		Polygser	Polygala serpyllifolia
		Polygviv	Polygonum viviparum
		Polygvul	Polygala vulgaris
		Polypcam	Polypodium cambricum
		Polypint	Polypodium interjectum
		Polypmac	Polypodium macaronesicum
		Polypvul	Polypodium vulgare
		Polysacu	Polystichum aculeatum
		Polysbra	Polystichum braunii
		Polyslon	Polystichum lonchitis
		Polysset	Polystichum setiferum
		Populalb	Populus alba
		Populnig	Populus nigra
		Popultre	Populus tremula
		Populxcc	Populus x canadensis
		Populxcd	Populus x canescens
		Potenalb	Potentilla alba
		Potenang	Potentilla anglica
		Potenarg	Potentilla argentea
		Potenaur	Potentilla aurea
		Potencin	Potentilla cinerea
		Potencra	Potentilla crantzii
		Potenere	Potentilla erecta
		Potengra	Potentilla grandiflora
		Potenmic	Potentilla micrantha
		Potenmon	Potentilla montana
		Potenpal	Potentilla palustris
		Potenrec	Potentilla recta
		Potenrep	Potentilla reptans
		Potenste	Potentilla sterilis
		Potentab	Potentilla tabernaemontani
		Prunuavi	Prunus avium
		Prunucer	Prunus cerasus
		Prunucrf	Prunus cerasifera
		Prunudul	Prunus dulcis
		Prunufru	Prunus fruticosa
		Prunulau	Prunus laurocerasus
		Prunumah	Prunus mahaleb
		Prunupad	Prunus padus
		Prunuser	Prunus serotina
		Prunuspi	Prunus spinosa
		Pseudeur	Pseudostellaria europaea
		Pseudmen	Pseudotsuga menziesii
		Psorabit	Psoralea bituminosa
		Pteriaqu	Pteridium aquilinum
		Pulsaalp	Pulsatilla alpina
		Pulsamon	Pulsatilla montana
		Pulsapra	Pulsatilla pratensis
		Pulsaver	Pulsatilla vernalis
		Pyraccoc	Pyracantha coccinea
		Pyrusamy	Pyrus amygdaliformis
		Pyrusbou	Pyrus bourgaeana
		Pyruscom	Pyrus communis
		Pyruscor	Pyrus cordata
		Pyruspyr	Pyrus pyraster
		Querccer	Quercus cerris
		Querccoc	Quercus coccifera
		Quercdal	Quercus dalechampii
		Quercfag	Quercus faginea
		Quercfra	Quercus frainetto
		Quercile	Quercus ilex
		Querclus	Quercus lusitanica
		Quercpal	Quercus palustris
		Quercped	Quercus pedunculiflora
		Quercpet	Quercus petraea
		Quercpub	Quercus pubescens
		Quercpyr	Quercus pyrenaica
		Quercrob	Quercus robur
		Quercrub	Quercus rubra
		Quercsub	Quercus suber
		Ranunaco	Ranunculus aconitifolius
		Ranunacr	Ranunculus acris
		Ranunadu	Ranunculus aduncus
		Ranunaur	Ranunculus auricomus
		Ranunbul	Ranunculus bulbosus
		Ranuncas	Ranunculus cassubicus
		Ranunfic	Ranunculus ficaria
		Ranungra	Ranunculus gramineus
		Ranungre	Ranunculus gregarius
		Ranunlan	Ranunculus lanuginosus
		Ranunlin	Ranunculus lingua
		Ranunmil	Ranunculus millefoliatus
		Ranunmon	Ranunculus montanus
		Ranunnig	Ranunculus nigrescens
		Ranunoll	Ranunculus ollissiponensis
		Ranunpal	Ranunculus paludosus
		Ranunpla	Ranunculus platanifolius
		Ranunpol	Ranunculus polyanthemos
		Ranunpyr	Ranunculus pyrenaeus
		Ranunrep	Ranunculus repens
		Ranunrpt	Ranunculus reptans
		Ranunser	Ranunculus serpens
		Ranunspr	Ranunculus sprunerianus
		Rapharap	Raphanus raphanistrum
		Rhodiros	Rhodiola rosea
		Ribesalp	Ribes alpinum
		Ribesnig	Ribes nigrum
		Ribespet	Ribes petraeum
		Ribesrub	Ribes rubrum
		Ribesspi	Ribes spicatum
		Ribesuva	Ribes uva-crispa
		Robinpse	Robinia pseudacacia
		Rosa agr	Rosa agrestis
		Rosa arv	Rosa arvensis
		Rosa can	Rosa canina
		Rosa ell	Rosa elliptica
		Rosa mic	Rosa micrantha
		Rosa pen	Rosa pendulina
		Rosa pim	Rosa pimpinellifolia
		Rosa pou	Rosa pouzinii
		Rosa rub	Rosa rubiginosa
		Rosa sem	Rosa sempervirens
		Rosa sty	Rosa stylosa
		Rosa vil	Rosa villosa
		Rosamon	Rosa montana
		Rubusarc	Rubus arcticus
		Rubusfru	Rubus bifrons
		Rubuscae	Rubus caesius
		Rubusfru	Rubus canescens
		Rubuscha	Rubus chamaemorus
		Rubusfru	Rubus divaricatus
		Rubusfru	Rubus glandulosus
		Rubusfru	Rubus hirtus
		Rubusida	Rubus idaeus
		Rubusfru	Rubus nessensis
		Rubuspho	Rubus phoenicolasius
		Rubusfru	Rubus plicatus
		Rubussax	Rubus saxatilis
		Rubusfru	Rubus silvaticus
		Rubusfru	Rubus sulcatus
		Rubusfru	Rubus ulmifolius
		Rumexace	Rumex acetosa
		Rumexact	Rumex acetosella
		Rumexalp	Rumex alpinus
		Rumexals	Rumex alpestris
		Rumexbuc	Rumex bucephalophorus
		Rumexcon	Rumex conglomeratus
		Rumexhyd	Rumex hydrolapathum
		Rumexobt	Rumex obtusifolius
		Rumexpul	Rumex pulcher
		Rumexsan	Rumex sanguineus
		Rumexscu	Rumex scutatus
		Salixalb	Salix alba
		Salixapp	Salix appendiculata
		Salixatr	Salix atrocinerea
		Salixaur	Salix aurita
		Salixcap	Salix caprea
		Salixcin	Salix cinerea
		Salixmyr	Salix myrsinifolia
		Salixphy	Salix phylicifolia
		Salixrep	Salix repens
		Salixsta	Salix starkeana
		Salsokal	Salsola kali
		Sangumin	Sanguisorba minor
		Sanguoff	Sanguisorba officinalis
		Saponocy	Saponaria ocymoides
		Saponoff	Saponaria officinalis
		Saxifcar	Saxifraga carpetana
		Saxifcun	Saxifraga cuneifolia
		Saxifexa	Saxifraga exarata
		Saxifgra	Saxifraga granulata
		Saxifpan	Saxifraga paniculata
		Saxifrot	Saxifraga rotundifolia
		Saxifste	Saxifraga stellaris
		Sclerann	Scleranthus annuus
		Scorpmur	Scorpiurus muricatus
		Scorpver	Scorpiurus vermiculatus
		Sedumalb	Sedum album
		Sedumamp	Sedum amplexicaule
		Sedumana	Sedum anacampseros
		Sedumand	Sedum andegavense
		Sedumann	Sedum annuum
		Sedumare	Sedum arenarium
		Sedumcep	Sedum cepaea
		Sedumhis	Sedum hispanicum
		Sedummon	Sedum montanum
		Sedumsed	Sedum sediforme
		Sedumtel	Sedum telephium
		Selagden	Selaginella denticulata
		Selagsel	Selaginella selaginoides
		Sempemon	Sempervivum montanum
		Sempetec	Sempervivum tectorum
		Sequosem	Sequoia sempervirens
		Sesampur	Sesamoides purpurascens
		Silenalp	Silene alpestris
		Silencol	Silene colorata
		Silencon	Silene conica
		Silendio	Silene dioica
		Silengal	Silene gallica
		Silenita	Silene italica
		Silenlat	Silene latifolia
		Silenmul	Silene multicaulis
		Silennut	Silene nutans
		Silenoti	Silene otites
		Silenpor	Silene portensis
		Silenrup	Silene rupestris
		Silensca	Silene scabriflora
		Silenvir	Silene viridiflora
		Silenvis	Silene viscosa
		Silenvul	Silene vulgaris
		Sisymiri	Sisymbrium irio
		Sisymori	Sisymbrium orientale
		Sorbuari	Sorbus aria
		Sorbuauc	Sorbus aucuparia
		Sorbucha	Sorbus chamaemespilus
		Sorbudom	Sorbus domestica
		Sorbuint	Sorbus intermedia
		Sorbumou	Sorbus mougeotii
		Sorbutor	Sorbus torminalis
		Spiracha	Spiraea chamaedryfolia
		Spirahyp	Spiraea hypericifolia
		Staurgen	Stauracanthus genistoides
		Stellgra	Stellaria graminea
		Stellhol	Stellaria holostea
		Stelllnf	Stellaria longifolia
		Stelllnp	Stellaria longipes
		Stellmed	Stellaria media
		Stellneg	Stellaria neglecta
		Stellnem	Stellaria nemorum
		Stellpal	Stellaria palustris
		Stelluli	Stellaria uliginosa
		Taxusbac	Taxus baccata
		Teesdcor	Teesdalia coronopifolia
		Teesdnud	Teesdalia nudicaulis
		Thaliaqu	Thalictrum aquilegiifolium
		Thalical	Thalictrum calabricum
		Thalifoe	Thalictrum foetidum
		Thaliluc	Thalictrum lucidum
		Thalimin	Thalictrum minus
		Thalitub	Thalictrum tuberosum
		Thesialp	Thesium alpinum
		Thesihum	Thesium humifusum
		Thlasarv	Thlaspi arvense
		Thlasper	Thlaspi perfoliatum
		Tributer	Tribulus terrestris
		Trifoalp	Trifolium alpinum
		Trifoang	Trifolium angustifolium
		Trifoaps	Trifolium alpestre
		Trifoarv	Trifolium arvense
		Trifoaur	Trifolium aureum
		Trifobad	Trifolium badium
		Trifoboc	Trifolium bocconei
		Trifocam	Trifolium campestre
		Trifoche	Trifolium cherleri
		Trifogem	Trifolium gemellum
		Trifoglo	Trifolium glomeratum
		Trifohir	Trifolium hirtum
		Trifohyb	Trifolium hybridum
		Trifoleu	Trifolium leucanthum
		Trifolig	Trifolium ligusticum
		Trifomed	Trifolium medium
		Trifomon	Trifolium montanum
		Trifooch	Trifolium ochroleucon
		Trifopra	Trifolium pratense
		Triforep	Trifolium repens
		Triforub	Trifolium rubens
		Trifosca	Trifolium scabrum
		Trifoste	Trifolium stellatum
		Trifosub	Trifolium subterraneum
		Trifosuf	Trifolium suffocatum
		Trifotom	Trifolium tomentosum
		Trolleur	Trollius europaeus
		Tsugahet	Tsuga heterophylla
		Ulex gal	Ulex gallii
		Ulex min	Ulex minor
		Ulex par	Ulex parviflorus
		Ulmuscan	Ulmus canescens
		Ulmusgla	Ulmus glabra
		Ulmuslae	Ulmus laevis
		Ulmusmin	Ulmus minor
		Ulmuspro	Ulmus procera
		Umbilhor	Umbilicus horizontalis
		Umbilrup	Umbilicus rupestris
		Urticdio	Urtica dioica
		Urticure	Urtica urens
		Viciacas	Vicia cassubica
		Viciacra	Vicia cracca
		Viciacre	Vicia cretica
		Viciadis	Vicia disperma
		Viciadum	Vicia dumetorum
		Viciaerv	Vicia ervilia
		Viciahir	Vicia hirsuta
		Viciainc	Vicia incana
		Vicialat	Vicia lathyroides
		Vicialut	Vicia lutea
		Viciaono	Vicia onobrychioides
		Viciaord	Vicia oroboides
		Viciaoro	Vicia orobus
		Viciaper	Vicia peregrina
		Viciapis	Vicia pisiformis
		Viciapyr	Vicia pyrenaica
		Viciasat	Vicia sativa
		Viciasep	Vicia sepium
		Viciasyl	Vicia sylvatica
		Viciaten	Vicia tenuifolia
		Viciatet	Vicia tetrasperma
		Viscualb	Viscum album

## Sheet: App5
				Appendix 5: treatment of soil chemical data.
				Chemical values have been computed as the average over the complete organic layer, and as the average over 0 - 20 cm depth in the mineral layer. pH values were averaged after exponentiation. N/C ratios were computed as (N-total) / (C-total) for both the organic and the mineral layer and used instead of the absolute N and C contents. If there were data from more than one year of a given plot, only…
				Variable	Layer	Number of missing values	Missing estimated on the basis of:	Logarit-mised?	Outlier cor-rected?	Skewness after correction	MIN	MAX
				pH(CaCl2)	organic	0		no	no	1.131	2.348	6.8
				N/C	organic	0		no	no	1.038	0.013	0.097
				Ca	organic	44	pH	yes	yes	-1.398	165	28696
				K	organic	3	Mg	yes	no	-0.354	233	9758
				Mg	organic	0		yes	yes	-0.072	115	12684
				P	organic	51	N/C	no	no	0.046	80	1602
				pH(CaCl2)	mineral	0		no	no	2.419	2.749	7.439
				N/C	mineral	9	base sat	yes	yes	2.424	0.018	0.238
				CEC	mineral	0		yes	no	0.562	5	615
				base sat	mineral	0		no	no	1.426	2	100

## Sheet: App6
			Appendix 6: Correlation of EMEP deposition estimates for 2000 with measured bulk and throughfall deposition and 'calculated' deposition based on a budget model assuming a conservative behaviour of Na (De Vries et al. 2001) (N = 265). Corresponding ions are in bold.
					EMEP
			element	source	NH4	NO3	N-total	S
			NH4	bulk	0.587869	0.621432	0.639296	0.606575
			NO3	bulk	0.462407	0.661719	0.565659	0.423609
			Ntot	bulk	0.532739	0.618867	0.599578	0.527969
			SO4	bulk	0.363196	0.604465	0.475066	0.535052
			NH4	throughfall	0.741439	0.828574	0.822573	0.628174
			NO3	throughfall	0.493698	0.609464	0.568696	0.380339
			Ntot	throughfall	0.701764	0.728129	0.758179	0.555802
			SO4	throughfall	0.392463	0.545576	0.474268	0.586206
			NH4	calculated	0.619662	0.662182	0.676464	0.511978
			NO3	calculated	0.45358	0.61226	0.541486	0.332975
			Ntot	calculated	0.57141	0.666334	0.644025	0.453861

## Sheet: App7
	Appendix 7: tree species. Explanantion of groups: QurM: Mediterranean oak; Qurp: temperate oak, Fags: Fagus sylvatica, Pins: Pinus sylvestris + P. nigra, Pice: Picea abies, conf: 'other' coniferous, deci: 'other' deciduous
	Tree species	Number of occurrences	Tree Group
	Pinus sylvestris	230	Pins
	Picea abies (P. excelsa)	181	Pice
	Fagus sylvatica	114	Fags
	Quercus robur (Q. pedunculata)	57	Qurp
	Quercus petraea	41	Qurp
	Quercus ilex	17	QurM
	Pseudotsuga menziesii	14	conf
	Abies alba	14	conf
	Pinus pinaster	13	conf
	Picea sitchensis	11	conf
	Pinus nigra	10	Pins
	Quercus cerris	9	QurM
	Quercus pyrenaica (Q. toza)	5	QurM
	Quercus suber	5	QurM
	Betula pendula	4	deci
	Pinus halepensis	4	conf
	Larix decidua	4	conf
	Quercus frainetto (Q. conferta)	3	QurM
	Pinus brutia	3	conf
	Pinus pinea	3	conf
	Eucalyptus sp.	3	deci
	Pinus contorta	3	conf
	Carpinus betulus	2	deci
	Fraxinus excelsior	2	deci
	Quercus faginea	2	QurM
	Castanea sativa (C. vesca)	2	deci
	Populus canescens	1	deci
	Fagus moesiaca	1	deci
	Populus hybrides	1	deci
	Quercus rotundifolia	1	QurM
	Alnus glutinosa	1	deci
	Other broadleaves	1	deci
	Other conifers	1	conf
	Abies borisii-regis	1	conf
	Juniperus oxycedrus	1	conf
	Juniperus thurifera	1	conf
	Pinus canariensis	1	conf
	Pinus cembra	1	conf
	Pinus mugo (P. montana)	1	conf
	Pinus radiata (P.insignis)	1	conf
	Pinus uncinata	1	conf
	Erica arborea	1	deci

## Sheet: App8
	Appendix 8: full correlation matrix for the explanatory variables used in the CCA analysis of the last relevé per plot, after accounting for the effect of the countries Values > 0.5 are in bold. N = 477. (note that other analyses have been carried out on different subsets of the data and have slightly different correlation matrices)									soil organic layer						soil mineral layer								EMEP deposition estimates						Tree layer							Climate zones
										pH	N/C	Ca	K	Mg	P	pH	N/C	CEC	Bsat	Age	Altitude	Lat	Lon	N-tot (95)	N-tot (00)	NH4 (95)	NH4 (00)	NO3 (95)	NO3 (00)	conf	deci	Fagus	Picea	Pinus	Qurc Med	Qurc Tem	AN	AS	B	BT	M	SA
								soil organic layer	pH	1
									N/C	-0.0201	1
									Ca	0.5567	0.0468	1
									K	0.3498	0.1962	0.2829	1
									Mg	0.4738	0.0992	0.452	0.6124	1
									P	0.1443	0.1758	0.1963	0.3786	0.3045	1
								soil mineral layer	pH	0.6135	-0.1636	0.4066	0.1048	0.2591	-0.073	1
									N/C	0.3	0.1534	0.3041	0.4032	0.3629	0.1852	0.1817	1
									CEC	0.3543	0.1754	0.307	0.4027	0.4923	0.2003	0.3968	0.3471	1
									Bsat	0.6927	-0.0633	0.4832	0.1692	0.3352	-0.0308	0.7786	0.3086	0.4989	1
									Age	0.0647	0.0107	0.0419	0.097	0.091	0.1786	-0.0405	0.0122	0.0703	-0.0467	1
									Altitude	0.0594	0.0729	0.0346	0.2882	0.0882	0.2229	0.0105	0.087	0.2558	-0.0076	0.1164	1
									Lat	-0.1116	-0.226	-0.1386	-0.2245	-0.138	-0.0498	-0.0173	-0.2331	-0.239	-0.1245	0.009	-0.3762	1
									Lon	0.2794	-0.1448	0.0592	0.1665	0.0546	0.0582	0.2734	0.0484	0.1025	0.2889	0.0067	0.3443	-0.0152	1
								EMEP deposition estimates	N-tot (95)	-0.1507	0.0734	-0.0579	-0.0993	-0.1007	-0.0344	-0.1724	-0.0427	-0.0516	-0.2106	-0.0343	-0.2074	0.0785	-0.3349	1
									N-tot (00)	-0.1909	0.0823	-0.058	-0.1407	-0.1002	-0.0392	-0.2116	-0.0862	-0.0985	-0.26	-0.0366	-0.2677	0.076	-0.4368	0.9609	1
									NH4 (95)	-0.1587	0.0251	-0.0775	-0.0849	-0.0565	-0.0363	-0.1669	-0.0148	-0.0419	-0.1883	-0.0905	-0.1485	0.0433	-0.2686	0.9076	0.8806	1
									NH4 (00)	-0.1907	0.0368	-0.0767	-0.124	-0.0709	-0.0385	-0.2018	-0.0454	-0.0792	-0.2289	-0.094	-0.1883	0.0509	-0.3565	0.8968	0.9242	0.9765	1
									NO3 (95)	-0.0538	0.1219	0.0096	-0.0708	-0.1277	-0.0135	-0.0885	-0.0731	-0.0419	-0.1363	0.0897	-0.2024	0.0999	-0.2725	0.6226	0.5825	0.2367	0.2553	1
									NO3 (00)	-0.0971	0.1339	0.0077	-0.1048	-0.109	-0.0242	-0.1256	-0.1229	-0.087	-0.1925	0.0937	-0.295	0.0878	-0.3815	0.6099	0.6529	0.2524	0.3144	0.9411	1
								Tree layer	coniferous 'other'	-0.0499	0.0189	-0.0006	0.0448	0.0988	0.0744	-0.0083	-0.0031	0.0863	0.0431	-0.1252	0.1472	-0.1636	0.0612	-0.1474	-0.1226	-0.0841	-0.0774	-0.1862	-0.1517	1
									deciduous 'other'	0.1218	0.1327	0.1251	0.034	0.0154	0.0636	0.0759	0.1045	0.0321	0.14	-0.0774	-0.156	0.0446	0.0183	-0.0032	0.0113	-0.0054	0.0086	0.004	0.0101	0	1
									Fagus	0.2835	0.0179	0.1921	0.131	0.1828	0.16	0.251	0.0842	0.2536	0.1471	0.238	0.0766	0.054	-0.0534	-0.0088	0.0023	-0.0601	-0.0496	0.0904	0.1024	-0.1549	-0.0628	1
									Picea	-0.1767	0.0412	-0.0421	0.1214	0.1204	0.075	-0.1022	0.0791	0.2365	-0.0812	-0.0194	0.2501	-0.119	0.0259	-0.0628	-0.1036	-0.0108	-0.047	-0.1254	-0.1644	-0.0857	-0.1281	-0.2055	1
									Pinus	-0.263	-0.1464	-0.274	-0.3724	-0.4679	-0.416	0.009	-0.2089	-0.3723	-0.0474	-0.2765	-0.2012	0.1186	0.0829	0.048	0.0504	0.0883	0.0857	-0.0527	-0.0429	-0.1034	0	-0.3019	-0.4163	1
									Qurcus Mediterr	0.2327	0.0099	0.1155	0.0524	0.0422	-0.1138	0.1422	0.0486	-0.0039	0.1121	-0.1152	0.0106	-0.0755	0.0154	-0.0086	-0.0398	-0.0783	-0.0887	0.1273	0.0763	-0.0555	-0.1049	-0.1145	-0.1159	-0.0235	1
									Qurcus Temper	0.1233	0.0646	0.1024	0.1293	0.1625	0.2271	-0.2081	0.045	-0.0994	-0.1046	0.2467	-0.1433	0.05	-0.117	0.1118	0.1287	0.0492	0.0724	0.1681	0.1767	-0.2856	-0.0061	-0.2417	-0.1547	-0.3806	-0.0468	1
								Climate zones	Atlantic North	-0.1449	0.1108	-0.1399	-0.1728	-0.1353	-0.0976	-0.2198	-0.1242	-0.2113	-0.2466	-0.0053	-0.3061	0.1944	-0.3068	0.4831	0.5079	0.3801	0.4093	0.4104	0.4527	-0.1377	0	0.0437	-0.1559	0.0914	0	0.0916	1
									Atlantic South	-0.0777	0.0044	0.0246	-0.0684	-0.0245	-0.0593	-0.1496	0.044	-0.1185	-0.1332	-0.0656	-0.0645	-0.2379	-0.2449	-0.1675	-0.0509	-0.0654	-0.0005	-0.2659	-0.1245	-0.0273	0	-0.027	-0.0174	-0.0428	-0.0534	0.1256	-0.1851	1
									Boreal	0.0327	-0.0543	0.0331	0.0622	0.0135	0.0188	0.039	0.0363	0.0144	0.0645	0.016	-0.0204	0.2674	0.119	-0.1933	-0.2022	-0.0885	-0.0952	-0.283	-0.3143	0	0	-0.0314	0.0776	-0.0001	0	-0.0435	-0.1746	0	1
									Boreal Temperate	-0.0012	-0.0154	-0.0054	-0.033	0.0268	-0.0279	-0.0167	-0.0253	-0.0012	-0.0234	-0.0654	0.0324	-0.1292	-0.0525	0.0615	0.0592	0.0328	0.0307	0.0818	0.0862	0	0	-0.0342	-0.0017	0.0267	0	0.0032	-0.1486	0	-0.6502	1
									Mediterranean	0.0282	0.026	0.0351	0.1232	0.1971	0.0317	0.1343	0.0316	0.1658	0.1748	0.0383	0.1958	-0.2918	0.1207	-0.2063	-0.2041	-0.1175	-0.1332	-0.2585	-0.2426	0.2163	0	-0.1289	0.1561	0.0069	0.0466	-0.1904	-0.1848	-0.2972	0	0	1
									Subatlantic	0.1497	-0.095	0.0692	0.0922	-0.0361	0.108	0.1862	0.051	0.1353	0.1581	0.0401	0.16	0.166	0.3237	-0.0962	-0.1977	-0.1792	-0.2349	0.1107	-0.0284	-0.0306	0	0.1108	-0.0049	-0.0692	0	-0.0005	-0.4909	-0.296	0	0	-0.4304	1
										pH_org	N_C_org	Ca_org	K_org	Mg_org	P_org	pH_min	N_C_min	CEC	Bsat	Age	Altitude	Lat	Lon	Ndep95	Ndep00	NH4dep95	NH4dep00	NO3dep95	NO3dep00	Boo_conf	Boo_deci	Boo_Fags	Boo_Pice	Boo_Pins	Boo_QurM	Boo_Qurp	Kli_AN	Kli_AS	Kli_B	Kli_BT	Kli_M

## Sheet: App9
		Appendix 9: percentage explained variance due to countries and 'real' environmental variables in CCA. The 'real' environmental variables include all soil chemical variables, tree species, climate zones, altitude, geographical coordinates, stand age, and EMEP deposition estimates of NO3 and NH4 for both 1995 and 2000. The countries are summed up in Appendix 1. The unique contribution is the loss o…
		source	explained variance
		uniquely due to countries	0.0501548
		uniquely due to environmental variables	0.141023
		undetermined	0.0631468
		total variance explained	0.254324
